# Supplementary material for: Copy number variation in Y chromosome multicopy genes is linked to a paternal parent-of-origin effect on CNS autoimmune disease in female offspring
Source: Genome Biol. 2015 Feb 10;16(1):28. doi: 10.1186/s13059-015-0591-7 (PMC4396973; doi:10.1186/s13059-015-0591-7)
Supplement: Additional file 1: — Table containing Mouse Universal Genotyping Array SNP data for B6-ChrY consomic strains. [file 13059_2015_591_MOESM1_ESM.xlsx]

## Sheet: MUGA data analyzed.csv
OPA	LinkedGentrainFilePath
GNSK_Custom_Mouse_11463318_A	GNSK_Custom_Mouse_11463318_A.bpm
0	ProjectId	Case 17mar2011_LocusXDNA	Project Name
GenomeStudio Genotyping Module	GenCall Software Version
24	Number DNAs
7854	Number Loci
oligoPoolId	recordType	data
GNSK_Custom_Mouse_11463318_A	Gentrain Scores		0.730697	0.845523	0.735241	0.851468	0.742543	0.935759	0.889805	0.938476	0.690404	0.944682	0.905356	0.833683	0.9345	0.9302	0.936269	0.932391	0.809098	0.784577	0.764878	0.902567	0.904125	0.892442	0.843238	0.918071	0.833509	0.880165	0.78804	0.806342	0.906197	0.819389	0.825154	0.799529	0.834532	0.82605	0.92713	0.831204	0.91916	0.803896	0.928204	0.783157	0.930966	0.929002	0.917867	0.300127	0.913196	0.913611	0.923959
GNSK_Custom_Mouse_11463318_A	ilmnIds		backupJAX00000484-1_B_R_1782533877	backupJAX00003592-1_B_R_1782534425	backupJAX00004293-1_T_R_1782534587	backupJAX00005508-1_B_R_1782534795	backupJAX00012065-1_T_R_1782535919	backupJAX00012423-1_B_R_1782535991	backupJAX00013638-1_T_F_1782536206	backupJAX00016442-1_T_F_1782552027	backupJAX00016725-1_T_R_1782552094	backupJAX00016777-1_T_R_1782552106	backupJAX00016935-1_T_F_1782552141	backupJAX00017425-1_B_F_1782552251	backupJAX00017686-1_T_R_1782552304	backupJAX00017846-1_B_F_1782552331	backupJAX00018167-1_B_R_1782552400	backupJAX00018634-1_T_F_1782552501	backupJAX00019859-1_T_R_1782552746	backupJAX00019938-1_B_R_1782552766	backupJAX00020863-1_B_F_1782552917	backupJAX00021562-1_T_F_1782553047	backupJAX00021946-1_B_F_1782553119	backupJAX00022240-1_T_F_1782553179	backupJAX00022532-1_B_F_1782553237	backupJAX00023386-1_B_R_1782553404	backupJAX00024040-1_T_R_1782553528	backupJAX00024664-1_B_R_1782553652	backupJAX00025163-1_B_F_1782553743	backupJAX00025840-1_T_F_1782553861	backupJAX00029149-1_T_R_1782554496	backupJAX00029181-1_T_F_1782554503	backupJAX00029408-1_T_R_1782554540	backupJAX00031170-1_T_R_1782554866	backupJAX00032362-1_B_R_1782555078	backupJAX00032746-1_B_F_1782555155	backupJAX00033291-1_B_F_1782555265	backupJAX00034327-1_B_R_1782555438	backupJAX00037596-1_B_F_1782556013	backupJAX00038162-1_T_F_1782556111	backupJAX00038625-1_B_F_1782556201	backupJAX00039505-1_T_F_1782556363	backupJAX00041510-1_T_R_1782556732	backupJAX00042076-1_T_R_1782556834	backupJAX00046685-1_T_F_1782557693	backupJAX00046777-1_T_R_1782557710	backupJAX00047030-1_B_F_1782557761	backupJAX00047530-1_B_F_1782557841	backupJAX00049286-1_B_F_1782558169
GNSK_Custom_Mouse_11463318_A	ilmnStrand		B	B	T	B	T	B	T	T	T	T	T	B	T	B	B	T	T	B	B	T	B	T	B	B	T	B	B	T	T	T	T	T	B	B	B	B	B	T	B	T	T	T	T	T	B	B	B
GNSK_Custom_Mouse_11463318_A	locusIds		1	2	3	4	5	6	7	8	9	10	11	12	13	14	15	16	17	18	19	20	21	22	23	24	25	26	27	28	29	30	31	32	33	34	35	36	37	38	39	40	41	42	43	44	45	46	47
GNSK_Custom_Mouse_11463318_A	locusNames		backupJAX00000484	backupJAX00003592	backupJAX00004293	backupJAX00005508	backupJAX00012065	backupJAX00012423	backupJAX00013638	backupJAX00016442	backupJAX00016725	backupJAX00016777	backupJAX00016935	backupJAX00017425	backupJAX00017686	backupJAX00017846	backupJAX00018167	backupJAX00018634	backupJAX00019859	backupJAX00019938	backupJAX00020863	backupJAX00021562	backupJAX00021946	backupJAX00022240	backupJAX00022532	backupJAX00023386	backupJAX00024040	backupJAX00024664	backupJAX00025163	backupJAX00025840	backupJAX00029149	backupJAX00029181	backupJAX00029408	backupJAX00031170	backupJAX00032362	backupJAX00032746	backupJAX00033291	backupJAX00034327	backupJAX00037596	backupJAX00038162	backupJAX00038625	backupJAX00039505	backupJAX00041510	backupJAX00042076	backupJAX00046685	backupJAX00046777	backupJAX00047030	backupJAX00047530	backupJAX00049286
GNSK_Custom_Mouse_11463318_A	olicodeNames		17757309	54602450	26789386	51714367	24788417	54667371	15686350	45765494	46737334	28684451	65756342	39624452	35732405	71622341	17767335	32765459	61663463	32693496	27737405	71729446	52724460	64662386	64614446	65666325	55729303	26810420	20749500	42794368	47612475	38733488	61636305	17755439	21734331	60616307	11806506	42774419	22803301	63639457	56691344	13806368	65712421	24660454	54711300	49727367	56787399	60650423	63795321
GNSK_Custom_Mouse_11463318_A	snps		T/C	T/C	A/G	T/C	A/C	T/C	A/G	A/G	A/G	A/G	A/C	T/C	A/G	T/C	T/C	A/G	A/G	T/G	T/C	A/C	T/C	A/G	T/C	T/C	A/G	T/G	T/G	A/G	A/G	A/G	A/G	A/G	T/G	T/C	T/C	T/C	T/C	A/C	T/C	A/G	A/C	A/G	A/G	A/G	T/C	T/C	T/C
GNSK_Custom_Mouse_11463318_A	plusMinusStrand
oligoPoolId	GTS LocusId	data
GNSK_Custom_Mouse_11463318_A	locus		1	2	3	4	5	6	7	8	9	10	11	12	13	14	15	16	17	18	19	20	21	22	23	24	25	26	27	28	29	30	31	32	33	34	35	36	37	38	39	40	41	42	43	44	45	46	47
instituteLabel	plateWell	imageDate	oligoPoolId	bundleId	status	recordType	data
B6-Y129	P03228-tubesC01	Mar 16 2011	GNSK_Custom_Mouse_11463318_A	5644382017_R01C01	0	calls		A	A	B	A	A	B	B	A	A	B	B	B	B	B	A	B	A	A	A	A	B	A	B	B	A	A	A	A	A	A	A	B	A	A	A	B	B	A	B	A	B	A
B6-YWSB	P03228-tubesC02	Mar 16 2011	GNSK_Custom_Mouse_11463318_A	5644382017_R03C01	0	calls		A	A	B	A	A	B	B	A	A	B	B	B	B	B	A	B	A	A	A	A	B	A	B	B	A	A	A	A	A	A	A	B	A	A	A	B	B	A	B	A	B	A
B6-YAJ	P03228-tubesC03	Mar 16 2011	GNSK_Custom_Mouse_11463318_A	5644382017_R05C01	0	calls		A	A	B	A	A	B	B	A	A	B	B	B	B	B	A	B	A	A	A	A	B	A	B	B	A	A	A	A	A	A	A	B	A	A	A	B	B	A	B	A	B	A
B6-YMA	P03228-tubesC04	Mar 16 2011	GNSK_Custom_Mouse_11463318_A	5644382017_R07C01	0	calls		A	A	B	A	A	B	B	A	A	B	B	B	B	B	A	B	A	A	A	A	B	A	B	B	A	A	A	A	A	A	A	B	A	A	A	B	B	A	B	A	B	A
B6-YMET	P03228-tubesD01	Mar 16 2011	GNSK_Custom_Mouse_11463318_A	5648324065_R01C01	0	calls		A	A	B	A	A	B	B	A	A	B	B	B	B	B	A	B	A	A	A	A	B	A	B	B	A	A	A	A	A	A	A	B	A	A	A	B	B	A	B	A	B	A
B6-YSJL	P03228-tubesD02	Mar 16 2011	GNSK_Custom_Mouse_11463318_A	5648324065_R03C01	0	calls		A	A	B	A	A	B	B	A	A	B	B	B	B	B	A	B	A	A	A	A	B	A	B	B	A	A	A	A	A	A	A	B	A	A	A	B	B	A	B	A	B	A
B6-YRF	P03228-tubesD03	Mar 16 2011	GNSK_Custom_Mouse_11463318_A	5648324065_R05C01	0	calls		A	A	B	A	A	B	B	A	A	B	B	B	B	B	A	B	A	A	A	A	B	A	B	B	A	A	A	A	A	A	A	B	A	A	A	B	B	A	B	A	B	A
B6-YBUB	P03228-tubesD04	Mar 16 2011	GNSK_Custom_Mouse_11463318_A	5648324065_R07C01	0	calls		A	A	B	A	A	B	B	A	A	B	B	B	B	B	A	B	A	A	A	A	B	A	B	B	A	A	A	A	A	A	A	B	A	A	A	B	B	A	B	A	B	A
B6-YST	P03228-tubesE01	Mar 16 2011	GNSK_Custom_Mouse_11463318_A	5644382017_R01C02	0	calls		A	A	B	A	A	B	B	A	A	B	B	B	B	B	A	B	A	A	A	A	B	A	B	B	A	A	A	A	A	A	A	B	A	A	A	B	B	A	B	A	B	A
B6-YSWR	P03228-tubesE02	Mar 16 2011	GNSK_Custom_Mouse_11463318_A	5644382017_R03C02	0	calls		A	A	B	A	A	B	B	A	A	B	B	B	B	B	A	B	A	A	A	A	B	A	B	B	A	A	A	A	A	A	A	B	A	A	A	B	B	A	B	A	B	A
B6-YLEWES	P03228-tubesE03	Mar 16 2011	GNSK_Custom_Mouse_11463318_A	5644382017_R05C02	0	calls		A	A	B	A	A	B	B	A	A	B	B	B	B	B	A	B	A	A	A	A	B	A	B	B	A	A	A	A	A	A	A	B	A	A	A	B	B	A	B	A	B	A
B6-YPWD	P03228-tubesF01	Mar 16 2011	GNSK_Custom_Mouse_11463318_A	5648324065_R01C02	0	calls		A	A	B	A	A	B	B	A	A	B	B	B	B	B	A	B	A	A	A	A	B	A	B	B	A	A	A	A	A	A	A	B	A	A	A	B	B	A	B	A	B	A
B6-YAKR	P03228-tubesF03	Mar 16 2011	GNSK_Custom_Mouse_11463318_A	5648324065_R05C02	0	calls		A	A	B	A	A	B	B	A	A	B	B	B	B	B	A	B	A	A	A	A	B	A	B	B	A	A	A	A	A	A	A	B	A	A	A	B	B	A	B	A	B	A
C57BL/6J-B	P03228-tubesC05	Mar 16 2011	GNSK_Custom_Mouse_11463318_A	5644382017_R09C01	0	calls		A	A	B	A	A	B	B	A	A	B	B	B	B	B	A	B	A	A	A	A	B	A	B	B	A	A	A	A	A	A	A	B	A	A	A	B	B	A	B	A	B	A
C57BL/6J-A	P03228-tubesF04	Mar 16 2011	GNSK_Custom_Mouse_11463318_A	5648324065_R07C02	0	calls		A	A	B	A	A	B	B	A	A	B	B	B	B	B	A	B	A	A	A	A	B	A	B	B	A	A	A	A	A	A	A	B	A	A	A	B	B	A	B	A	B	A
[truncated: 5,000 more columns]
