# Supplementary material for: Copy number variation in Y chromosome multicopy genes is linked to a paternal parent-of-origin effect on CNS autoimmune disease in female offspring
Source: Genome Biol. 2015 Feb 10;16(1):28. doi: 10.1186/s13059-015-0591-7 (PMC4396973; doi:10.1186/s13059-015-0591-7)
Supplement: Additional file 3: — List of alternatively spliced transcripts between B6-ChrY SJL and B6 CD4 + T cells. [file 13059_2015_591_MOESM3_ESM.xlsx]

## Sheet: cteusche_AltSpl_20131219
# of markers	Transcript Cluster ID	gene_assignment	Gene Symbol	RefSeq	seqname	start	stop	strand	alt-splicing p value	alt-splicing FDR
8	10496629	NM_053102 // Sep15 // selenoprotein // 3|3 H3 // 93684 /// AF288740 // Sep15 // selenop	Sep15	NM_053102	chr3	144233391	144260721	+	0.000269685	0.0251349
14	10455212	NM_024179 // 0610009O20Rik // RIKEN cDNA 0610009O20 gene // 18 B3|18 // 66839 /// ENSMU	0610009O20Rik	NM_024179	chr18	38409913	38422280	+	0.000740524	0.0456533
10	10542780	NM_027059 // 1700023A16Rik // RIKEN cDNA 1700023A16 gene // 6 G3|6 // 69371 /// ENSMUST	1700023A16Rik	NM_027059	chr6	146798626	146819926	+	1.27293e-05	0.00346518
4	10364217	NM_029661 // 1700027D21Rik // RIKEN cDNA 1700027D21 gene // 10 C1|10 // 76573 /// ENSMU	1700027D21Rik	NM_029661	chr10	76025017	76032945	+	0.000328651	0.0278901
7	10565612	NM_001177945 // 1810020D17Rik // RIKEN cDNA 1810020D17 gene // 7 E2|7 // 66273 /// ENSM	1810020D17Rik	NM_001177945	chr7	104668260	104727962	-	0.000407352	0.0319521
18	10487321	NM_023220 // 2010106G01Rik // RIKEN cDNA 2010106G01 gene // 2|2 F3 // 66552 /// ENSMUST	2010106G01Rik	NM_023220	chr2	126718975	126758971	-	8.00682e-08	9.81077e-05
13	10393714	NM_183137 // 2410002I01Rik // RIKEN cDNA 2410002I01 gene // 11 E2|11 // 78777 /// ENSMU	2410002I01Rik	NM_183137	chr11	119951843	119960014	-	0.000602189	0.0400778
41	10379075	NM_001002004 // 2610507B11Rik // RIKEN cDNA 2610507B11 gene // 11 B5|11 44.93 cM // 725	2610507B11Rik	NM_001002004	chr11	78075258	78104127	+	0.000110045	0.0142386
5	10484425	NM_001033166 // 2700094K13Rik // RIKEN cDNA 2700094K13 gene // 2 D|2 // 72657 /// NM_00	2700094K13Rik	NM_001033166	chr2	84509378	84510865	-	0.000144662	0.0171293
8	10409044	NR_038004 // 4931429P17Rik // RIKEN cDNA 4931429P17 gene // 13 A5|13 // 70971	4931429P17Rik	NR_038004	chr13	48055699	48113977	-	0.000808862	0.0474917
30	10491564	NM_172679 // 4932438A13Rik // RIKEN cDNA 4932438A13 gene // 3 B|3 // 229227 /// ENSMUST	4932438A13Rik	NM_172679	chr3	36762078	36847500	+	0.000470927	0.0343603
9	10558631	NM_175533 // 5830411N06Rik // RIKEN cDNA 5830411N06 gene // 7 F4|7 // 244234 /// ENSMUS	5830411N06Rik	NM_175533	chr7	147433200	147483540	+	0.000255644	0.0244682
11	10443027	NM_029870 // A930001N09Rik // RIKEN cDNA A930001N09 gene // 17|17 B1 // 77128 /// ENSMU	A930001N09Rik	NM_029870	chr17	26852595	26909832	+	0.000850155	0.0488222
12	10510687	NM_133348 // Acot7 // acyl-CoA thioesterase 7 // 4 E2|4 // 70025 /// ENSMUST00000075363	Acot7	NM_133348	chr4	151552243	151645957	+	0.000161865	0.0183398
15	10396177	NM_019785 // Actr10 // ARP10 actin-related protein 10 // 12|12 C3 // 56444 /// ENSMUST0	Actr10	NM_019785	chr12	72038844	72064039	+	0.000634279	0.0411614
16	10360631	NM_023341 // Adck3 // aarF domain containing kinase 3 // 1 H4|1 // 67426 /// ENSMUST000	Adck3	NM_023341	chr1	182095271	182126143	-	0.000174118	0.0190088
11	10585860	NM_028121 // Adpgk // ADP-dependent glucokinase // 9 B|9 // 72141 /// ENSMUST0000002626	Adpgk	NM_028121	chr9	59139379	59166197	+	0.000477991	0.0345488
10	10479351	NM_019822 // Adrm1 // adhesion regulating molecule 1 // 2 H4|2 // 56436 /// ENSMUST0000	Adrm1	NM_019822	chr2	179906293	179910988	+	8.59735e-05	0.012602
15	10360522	NM_007422 // Adss // adenylosuccinate synthetase, non muscle // 1 H4|1 // 11566 /// ENS	Adss	NM_007422	chr1	179693309	179726640	-	0.000121813	0.0153014
20	10366825	NM_001033263 // Agap2 // ArfGAP with GTPase domain, ankyrin repeat and PH domain 2 // 1	Agap2	NM_001033263	chr10	126512498	126530225	+	4.95216e-06	0.00185361
11	10370471	NM_053014 // Agpat3 // 1-acylglycerol-3-phosphate O-acyltransferase 3 // 10 C1|10 41.8	Agpat3	NM_053014	chr10	77734299	77814445	-	0.0005037	0.0356691
9	10397518	NM_146036 // Ahsa1 // AHA1, activator of heat shock protein ATPase 1 // 12 D2|12 // 217	Ahsa1	NM_146036	chr12	88607658	88614930	+	1.95271e-06	0.000984709
10	10515352	NM_021473 // Akr1a1 // aldo-keto reductase family 1, member A1 (aldehyde reductase) //	Akr1a1	NM_021473	chr4	116309113	116324256	-	0.00060659	0.0402365
13	10584841	NM_001005421 // Amica1 // adhesion molecule, interacts with CXADR antigen 1 // 9 A5.2|9	Amica1	NM_001005421	chr9	44887266	44915952	+	2.07563e-06	0.000984709
5	10402659	NM_175207 // Ankrd9 // ankyrin repeat domain 9 // 12 F1|12 // 74251 /// ENSMUST00000128	Ankrd9	NM_175207	chr12	112213563	112217250	-	0.000463947	0.0342422
8	10413229	NM_013469 // Anxa11 // annexin A11 // 14 A3|14 3.3 cM // 11744 /// BC012875 // Anxa11 /	Anxa11	NM_013469	chr14	26661656	26706290	+	0.000542137	0.0375041
26	10385966	NM_013472 // Anxa6 // annexin A6 // 11 B1.3|11 29.5 cM // 11749 /// NM_001110211 // Anx	Anxa6	NM_013472	chr11	54792457	54846916	-	2.2626e-10	1.58088e-06
12	10502058	ENSMUST00000051737 // Ap1ar // adaptor-related protein complex 1 associated regulatory	Ap1ar	ENSMUST00000051737	chr3	127510182	127540410	-	0.00028272	0.0256541
11	10577586	NM_001122820 // Ap3m2 // adaptor-related protein complex 3, mu 2 subunit // 8 A2|8 // 6	Ap3m2	NM_001122820	chr8	23897827	23916099	-	0.000677328	0.0433652
7	10455542	NM_009681 // Ap3s1 // adaptor-related protein complex 3, sigma 1 subunit // 18 C|18 //	Ap3s1	NM_009681	chr18	46901571	46950480	+	0.000619022	0.040675
16	10469695	NM_019456 // Apbb1ip // amyloid beta (A4) precursor protein-binding, family B, member 1	Apbb1ip	NM_019456	chr2	22629900	22730890	+	0.000767989	0.0466603
4	10451665	NM_009694 // Apobec2 // apolipoprotein B mRNA editing enzyme, catalytic polypeptide 2 /	Apobec2	NM_009694	chr17	48558556	48572053	-	0.000364388	0.0298357
10	10601473	ENSMUST00000026599 // Apool // apolipoprotein O-like // X|X E2 // 68117 /// NM_026565 /	Apool	ENSMUST00000026599	chrX	109424967	109486363	+	0.000814063	0.0476636
36	10485989	NM_009702 // Aqr // aquarius // 2 E5-F2|2 65.0 cM // 11834 /// ENSMUST00000043160 // Aq	Aqr	NM_009702	chr2	113926908	114001063	-	0.000397597	0.0314492
15	10485963	NM_181416 // Arhgap11a // Rho GTPase activating protein 11A // 2 E4|2 // 228482 /// ENS	Arhgap11a	NM_181416	chr2	113670173	113688818	-	9.27963e-05	0.0129845
6	10596951	NM_011790 // Arih2 // ariadne homolog 2 (Drosophila) // 9 F2|9 // 23807 /// ENSMUST0000	Arih2	NM_011790	chr9	108505273	108551711	-	5.91702e-05	0.00954051
7	10525718	NM_144509 // Arl6ip4 // ADP-ribosylation factor-like 6 interacting protein 4 // 5 F|5 /	Arl6ip4	NM_144509	chr5	124565815	124568205	+	8.72645e-07	0.000554288
16	10542378	NM_019426 // Atf7ip // activating transcription factor 7 interacting protein // 6 G1|6	Atf7ip	NM_019426	chr6	136467372	136555916	+	0.0003246	0.0278901
9	10547521	NM_007510 // Atp6v1e1 // ATPase, H+ transporting, lysosomal V1 subunit E1 // 6 F1|6 54.	Atp6v1e1	NM_007510	chr6	120745262	120772719	-	0.000615793	0.0406026
5	10402715	NM_027404 // Bag5 // BCL2-associated athanogene 5 // 12 F2|12 // 70369 /// ENSMUST00000	Bag5	NM_027404	chr12	112947706	112951468	-	0.000807564	0.0474917
25	10400357	NM_013815 // Baz1a // bromodomain adjacent to zinc finger domain 1A // 12|12 C // 21757	Baz1a	NM_013815	chr12	55995295	56087506	-	6.76051e-05	0.0105752
22	10583847	NM_178415 // Bbs9 // Bardet-Biedl syndrome 9 (human) // 9 A3|9 // 319845 /// NM_181316	Bbs9	NM_178415	chr9	22280150	22692727	+	1.32628e-05	0.00349591
3	10379030	ENSMUST00000155571 // BC017647 // cDNA sequence BC017647 // 11 B5|11 // 216971 /// NM_1	BC017647	ENSMUST00000155571	chr11	77908279	77969588	+	0.000385069	0.030925
12	10372191	NM_207522 // BC067068 // cDNA sequence BC067068 // 10 D1|10 // 216292 /// ENSMUST000000	BC067068	NM_207522	chr10	105200303	105278410	-	2.35659e-06	0.000984709
14	10584762	NM_030256 // Bcl9l // B cell CLL/lymphoma 9-like // 9|9 B // 80288 /// ENSMUST000000749	Bcl9l	NM_030256	chr9	44291196	44318506	+	1.54196e-05	0.00380248
8	10547531	ENSMUST00000004560 // Bid // BH3 interacting domain death agonist // 6 F1|6 54.0 cM //	Bid	ENSMUST00000004560	chr6	120842870	120866852	-	0.000777322	0.0468989
7	10443039	NM_172149 // Bnip1 // BCL2/adenovirus E1B interacting protein 1 // 17 A3.3|17 // 224630	Bnip1	NM_172149	chr17	26918036	26929470	+	0.000232394	0.0231962
16	10525296	NM_028227 // Brap // BRCA1 associated protein // 5 F|5 // 72399 /// ENSMUST00000031414	Brap	NM_028227	chr5	122110595	122137259	+	0.000139752	0.0167665
17	10484371	NM_018782 // Calcrl // calcitonin receptor-like // 2 D|2 // 54598 /// ENSMUST0000007426	Calcrl	NM_018782	chr2	84170783	84265424	-	4.53017e-05	0.00812533
12	10516051	NM_007598 // Cap1 // CAP, adenylate cyclase-associated protein 1 (yeast) // 4|4 D1 // 1	Cap1	NM_007598	chr4	122536298	122563107	-	0.000462694	0.0342422
8	10607738	NM_181315 // Car5b // carbonic anhydrase 5b, mitochondrial // X F5|X // 56078 /// ENSMU	Car5b	NM_181315	chrX	160416297	160465929	-	5.15584e-05	0.00871545
26	10569458	NM_013742 // Cars // cysteinyl-tRNA synthetase // 7 F5|7 69.0 cM // 27267 /// ENSMUST00	Cars	NM_013742	chr7	150743133	150785961	-	0.000155396	0.0177992
18	10549237	NM_177222 // Casc1 // cancer susceptibility candidate 1 // 6 G3|6 71.1 cM // 320662 ///	Casc1	NM_177222	chr6	145123446	145159490	-	0.000202611	0.0209208
30	10410656	NM_009817 // Cast // calpastatin // 13 C1|13 // 12380 /// ENSMUST00000065629 // Cast //	Cast	NM_009817	chr13	74831703	74946208	-	8.49431e-06	0.00254356
12	10408902	NM_001081059 // Ccdc90a // coiled-coil domain containing 90A // 13 A4|13 // 76137 /// E	Ccdc90a	NM_001081059	chr13	43635791	43655540	-	0.000502065	0.0356691
15	10535508	NM_177682 // Ccz1 // CCZ1 vacuolar protein trafficking and biogenesis associated // 5 G	Ccz1	NM_177682	chr5	144748778	144775722	-	0.000729645	0.0451153
8	10439651	NM_010818 // Cd200 // CD200 antigen // 16 A1|16 29.0 cM // 17470 /// ENSMUST00000163230	Cd200	NM_010818	chr16	45382231	45409166	-	0.000413279	0.0322035
10	10557560	NM_026638 // Cdipt // CDP-diacylglycerol--inositol 3-phosphatidyltransferase (phosphati	Cdipt	NM_026638	chr7	134119428	134124015	+	1.80189e-08	4.72118e-05
18	10380840	NM_001109626 // Cdk12 // cyclin-dependent kinase 12 // 11 D|11 56.0 cM // 69131 /// NM_	Cdk12	NM_001109626	chr11	98064628	98112681	+	8.37696e-06	0.00254356
14	10407892	NM_001081058 // Cdk13 // cyclin-dependent kinase 13 // 13|13 A3.1 // 69562 /// NM_02711	Cdk13	NM_001081058	chr13	17809316	17896931	-	5.67796e-05	0.0092981
19	10365729	NM_146239 // Cdk17 // cyclin-dependent kinase 17 // 10 C2|10 // 237459 /// ENSMUST00000	Cdk17	NM_146239	chr10	92623635	92729828	+	2.8613e-06	0.00113162
45	10496204	NM_173762 // Cenpe // centromere protein E // 3 0.1 cM|3 H2 // 229841 /// ENSMUST000000	Cenpe	NM_173762	chr3	134875527	134936504	+	9.18799e-05	0.0129845
12	10406968	NM_021790 // Cenpk // centromere protein K // 13 D1|13 // 60411 /// ENSMUST00000022227	Cenpk	NM_021790	chr13	105018691	105041728	+	0.000524179	0.0366244
15	10466423	NM_198019 // Cep78 // centrosomal protein 78 // 19 A|19 // 208518 /// ENSMUST0000004770	Cep78	NM_198019	chr19	16030241	16059479	-	8.00291e-07	0.000552508
6	10555407	ENSMUST00000054310 // Chchd8 // coiled-coil-helix-coiled-coil-helix domain containing 8	Chchd8	ENSMUST00000054310	chr7	107685614	107689858	+	0.000796122	0.0471399
15	10348150	NM_021600 // Chrnd // cholinergic receptor, nicotinic, delta polypeptide // 1 D|1 52.3	Chrnd	NM_021600	chr1	89087212	89096645	+	0.000139981	0.0167665
8	10457628	NM_199055 // Chst9 // carbohydrate (N-acetylgalactosamine 4-0) sulfotransferase 9 // 18	Chst9	NM_199055	chr18	15610433	15918666	-	0.000690556	0.0437303
18	10406067	NM_146047 // Clptm1l // CLPTM1-like // 13 C1|13 // 218335 /// ENSMUST00000022102 // Clp	Clptm1l	NM_146047	chr13	73741488	73758087	+	0.000107628	0.0141655
15	10586368	NM_011802 // Clpx // caseinolytic peptidase X (E.coli) // 9 C|9 36.5 cM // 270166 /// E	Clpx	NM_011802	chr9	65142102	65178465	+	8.20373e-06	0.0025288
6	10546079	NM_013493 // Cnbp // cellular nucleic acid binding protein // 6|6 D1-D2 // 12785 /// NM	Cnbp	NM_013493	chr6	87793073	87801064	-	0.000554685	0.0380432
7	10600057	NM_007724 // Cnga2 // cyclic nucleotide gated channel alpha 2 // X|X A6 // 12789 /// EN	Cnga2	NM_007724	chrX	69237214	69255557	+	0.000841133	0.0484368
14	10361323	NM_172546 // Cnksr3 // Cnksr family member 3 // 10 A1|10 // 215748 /// ENSMUST000000153	Cnksr3	NM_172546	chr10	3134304	3227480	+	0.000535748	0.0371848
20	10576439	NM_029746 // Cog2 // component of oligomeric golgi complex 2 // 8 E2|8 // 76332 /// ENS	Cog2	NM_029746	chr8	127044686	127075908	+	1.9803e-05	0.00461212
22	10395227	NM_001163126 // Cog5 // component of oligomeric golgi complex 5 // 12 A2|12 // 238123 /	Cog5	NM_001163126	chr12	32339693	32622495	+	9.86132e-09	2.9529e-05
25	10375838	NM_153393 // Col23a1 // collagen, type XXIII, alpha 1 // 11 B1.3|11 // 237759 /// ENSMU	Col23a1	NM_153393	chr11	51103422	51394612	+	0.000241464	0.0237621
4	10346298	NM_001039710 // Coq10b // coenzyme Q10 homolog B (S. cerevisiae) // 1 C1.2|1 // 67876 /	Coq10b	NM_001039710	chr1	55109614	55129546	+	0.00059649	0.0399458
21	10388591	NM_007754 // Cpd // carboxypeptidase D // 11 B5|11 46.0 cM // 12874 /// ENSMUST00000021	Cpd	NM_007754	chr11	76595491	76660498	-	0.000325491	0.0278901
31	10437332	NM_001025432 // Crebbp // CREB binding protein // 16 A1 // 12914 /// ENSMUST00000023165	Crebbp	NM_001025432	chr16	4084048	4213404	-	0.000154249	0.0177957
10	10540727	NM_133930 // Creld1 // cysteine-rich with EGF-like domains 1 // 6 E3|6 49.5 cM // 17150	Creld1	NM_133930	chr6	113433420	113443337	+	0.000555375	0.0380432
8	10430302	NM_007781 // Csf2rb2 // colony stimulating factor 2 receptor, beta 2, low-affinity (gra	Csf2rb2	NM_007781	chr15	78112940	78136033	-	0.000263689	0.0248972
8	10450435	NM_009975 // Csnk2b // casein kinase 2, beta polypeptide // 17 B1|17 19.02 cM // 13001	Csnk2b	NM_009975	chr17	35253140	35258392	-	3.15177e-07	0.000295346
9	10430851	NM_001163472 // Cyp2d22 // cytochrome P450, family 2, subfamily d, polypeptide 22 // 15	Cyp2d22	NM_001163472	chr15	82201902	82210592	-	0.000308553	0.0272893
11	10482802	NM_139200 // Cytip // cytohesin 1 interacting protein // 2 C1.1|2 // 227929 /// ENSMUST	Cytip	NM_139200	chr2	57984746	58012522	-	7.08024e-08	9.27556e-05
31	10541002	NM_026585 // D6Wsu116e // DNA segment, Chr 6, Wayne State University 116, expressed //	D6Wsu116e	NM_026585	chr6	116158075	116212683	+	0.000381878	0.0307867
15	10499454	NM_022994 // Dap3 // death associated protein 3 // 3 F2|3 43.4 cM // 65111 /// ENSMUST0	Dap3	NM_022994	chr3	88724725	88754204	-	0.000448787	0.0337076
28	10461497	NM_015735 // Ddb1 // damage specific DNA binding protein 1 // 19 centromere|19 5.0 cM /	Ddb1	NM_015735	chr19	10680115	10704312	+	0.00026167	0.0248184
19	10577838	NM_028102 // Ddhd2 // DDHD domain containing 2 // 8|8 A3 // 72108 /// ENSMUST0000003397	Ddhd2	NM_028102	chr8	26835821	26865068	-	9.18752e-05	0.0129845
18	10430536	NM_199080 // Ddx17 // DEAD (Asp-Glu-Ala-Asp) box polypeptide 17 // 15 E1|15 // 67040 //	Ddx17	NM_199080	chr15	79358126	79377171	-	0.000356152	0.0295118
16	10369630	NM_019553 // Ddx21 // DEAD (Asp-Glu-Ala-Asp) box polypeptide 21 // 10 32.0 cM|10 B4-B5.	Ddx21	NM_019553	chr10	62042995	62065046	-	3.3865e-07	0.000295769
20	10432215	NM_001080981 // Ddx23 // DEAD (Asp-Glu-Ala-Asp) box polypeptide 23 // 15|15 F2 // 74351	Ddx23	NM_001080981	chr15	98476225	98493315	-	0.000121579	0.0153014
2	10415832	NM_001039125 // Defb47 // defensin beta 47 // 14 D1|14 // 654465 /// ENSMUST00000100492	Defb47	NM_001039125	chr14	63616939	63619903	+	0.000186178	0.0195716
26	10373542	NM_016811 // Dgka // diacylglycerol kinase, alpha // 10 D3|10 71.0 cM // 13139 /// ENSM	Dgka	NM_016811	chr10	128157190	128181112	-	0.000144872	0.0171293
24	10532216	ENSMUST00000053913 // Dgkq // diacylglycerol kinase, theta // 5 F|5 57.0 cM // 110524 /	Dgkq	ENSMUST00000053913	chr5	109075712	109089830	-	0.00056863	0.0384486
4	10573198	NM_018808 // Dnajb1 // DnaJ (Hsp40) homolog, subfamily B, member 1 // 8|8 C3 // 81489 /	Dnajb1	NM_018808	chr8	86132092	86135802	+	1.30123e-05	0.00349591
23	10596231	NM_001163026 // Dnajc13 // DnaJ (Hsp40) homolog, subfamily C, member 13 // 9 F1|9 // 23	Dnajc13	NM_001163026	chr9	104053930	104089993	-	0.000308122	0.0272893
17	10391178	NM_019795 // Dnajc7 // DnaJ (Hsp40) homolog, subfamily C, member 7 // 11 D|11 60.0 cM /	Dnajc7	NM_019795	chr11	100444145	100481482	-	0.000507205	0.0357964
61	10356020	NM_175291 // Dock10 // dedicator of cytokinesis 10 // 1 C4|1 // 210293 /// ENSMUST00000	Dock10	NM_175291	chr1	80497763	80755102	-	0.000529036	0.036841
39	10436983	NM_027293 // Dopey2 // dopey family member 2 // 16 C4|16 // 70028 /// ENSMUST0000004500	Dopey2	NM_027293	chr16	93712152	93810833	+	6.83802e-08	9.27556e-05
27	10591816	NM_172920 // Dpy19l1 // dpy-19-like 1 (C. elegans) // 9 A4|9 // 244745 /// ENSMUST00000	Dpy19l1	NM_172920	chr9	24216227	24307938	-	2.2224e-06	0.000984709
14	10420988	NM_009955 // Dpysl2 // dihydropyrimidinase-like 2 // 14 D1|14 28.2 cM // 12934 /// ENSM	Dpysl2	NM_009955	chr14	67421699	67487437	-	1.46747e-05	0.00366186
4	10454129	NM_181682 // Dsg1b // desmoglein 1 beta // 18 A2|18 7.02 cM // 225256 /// ENSMUST000000	Dsg1b	NM_181682	chr18	20535230	20568697	+	0.000450271	0.0337076
15	10366277	NM_178609 // E2f7 // E2F transcription factor 7 // 10 D1|10 59.0 cM // 52679 /// ENSMUS	E2f7	NM_178609	chr10	110182521	110224440	+	0.00063151	0.041109
15	10527252	NM_013557 // Eif2ak1 // eukaryotic translation initiation factor 2 alpha kinase 1 // 5	Eif2ak1	NM_013557	chr5	144578676	144663579	+	0.000245109	0.0238964
22	10516348	NM_153402 // Eif2c3 // eukaryotic translation initiation factor 2C, 3 // 4 D2.2|4 // 21	Eif2c3	NM_153402	chr4	126021743	126106752	-	0.000648151	0.0418028
22	10468828	NM_010123 // Eif3a // eukaryotic translation initiation factor 3, subunit A // 19|19 D	Eif3a	NM_010123	chr19	60837025	60866546	-	9.27175e-05	0.0129845
34	10434481	NM_145941 // Eif4g1 // eukaryotic translation initiation factor 4, gamma 1 // 16 B1|16	Eif4g1	NM_145941	chr16	20672822	20692956	+	0.00048743	0.0349898
26	10566966	NM_013507 // Eif4g2 // eukaryotic translation initiation factor 4, gamma 2 // 7 F1|7 51	Eif4g2	NM_013507	chr7	118211499	118226544	-	1.33425e-05	0.00349591
14	10377938	ENSMUST00000108548 // Eno3 // enolase 3, beta muscle // 11 B4|11 42.0 cM // 13808 /// N	Eno3	ENSMUST00000108548	chr11	70470706	70476015	+	0.000430285	0.0326783
18	10401454	NM_001026214 // Entpd5 // ectonucleoside triphosphate diphosphohydrolase 5 // 12 E|12 3	Entpd5	NM_001026214	chr12	85714807	85749979	-	0.000297423	0.0267566
20	10413461	NM_177814 // Erc2 // ELKS/RAB6-interacting/CAST family member 2 // 14 A3|14 8.0 cM // 2	Erc2	NM_177814	chr14	28435628	29291723	+	0.00035871	0.0295118
13	10477777	NM_025516 // Ergic3 // ERGIC and golgi 3 // 2 H2|2 92.0 cM // 66366 /// ENSMUST00000006	Ergic3	NM_025516	chr2	155833842	155844015	+	3.85396e-06	0.00149598
31	10373407	NM_011843 // Esyt1 // extended synaptotagmin-like protein 1 // 10 D3|10 // 23943 /// EN	Esyt1	NM_011843	chr10	127947304	127962926	-	0.000177885	0.0190722
13	10410590	NM_177333 // Exoc3 // exocyst complex component 3 // 13 C1|13 // 211446 /// ENSMUST0000	Exoc3	NM_177333	chr13	74307253	74346148	-	8.2578e-05	0.0121896
25	10510365	NM_016699 // Exosc10 // exosome component 10 // 4 E2|4 // 50912 /// ENSMUST00000017408	Exosc10	NM_016699	chr4	147932558	147956512	+	0.000467962	0.0343603
14	10447602	NM_009510 // Ezr // ezrin // 17 A1|17 // 22350 /// ENSMUST00000064234 // Ezr // ezrin /	Ezr	NM_009510	chr17	6942480	6987129	-	0.000419033	0.0324109
11	10501456	NM_001163567 // Fam102b // family with sequence similarity 102, member B // 3 F3|3 // 3	Fam102b	NM_001163567	chr3	108776790	108830191	-	0.000234284	0.023274
14	10428983	NM_144846 // Fam49b // family with sequence similarity 49, member B // 15 D1|15 // 2236	Fam49b	NM_144846	chr15	63760652	63892010	-	0.000126856	0.0156414
11	10528598	NM_023229 // Fastk // Fas-activated serine/threonine kinase // 5 A3|5 // 66587 /// ENSM	Fastk	NM_023229	chr5	23946857	23951053	-	0.000827625	0.0481822
66	10458999	NM_010181 // Fbn2 // fibrillin 2 // 18 D-E1|18 29.0 cM // 14119 /// ENSMUST00000058192	Fbn2	NM_010181	chr18	58169791	58369459	-	5.04366e-05	0.00866559
10	10557644	NM_010183 // Fbrs // fibrosin // 7|7 F4 // 14123 /// ENSMUST00000048896 // Fbrs // fibr	Fbrs	NM_010183	chr7	134629170	134634398	+	8.17124e-07	0.000552508
6	10597088	NM_198674 // Fbxw26 // F-box and WD-40 domain protein 26 // 9 F2|9 // 382109 /// ENSMUS	Fbxw26	NM_198674	chr9	109620080	109648603	-	0.000509973	0.035871
22	10570982	NM_010206 // Fgfr1 // fibroblast growth factor receptor 1 // 8 A2|8 10.0 cM // 14182 //	Fgfr1	NM_010206	chr8	26629333	26685134	+	0.000272075	0.0251349
23	10368782	NM_133999 // Fig4 // FIG4 homolog (S. cerevisiae) // 10 B1|10 // 103199 /// ENSMUST0000	Fig4	NM_133999	chr10	40907978	41023047	-	2.17776e-05	0.00486804
7	10400581	NM_013902 // Fkbp3 // FK506 binding protein 3 // 12|12 C3 // 30795 /// ENSMUST000000213	Fkbp3	NM_013902	chr12	66163419	66174927	-	9.71143e-05	0.0133922
18	10499620	ENSMUST00000129308 // Flad1 // RFad1, flavin adenine dinucleotide synthetase, homolog (	Flad1	ENSMUST00000129308	chr3	89204457	89215794	-	0.000203764	0.0209368
46	10605256	NM_010227 // Flna // filamin, alpha // X A7.3|X 29.8 cM // 192176 /// ENSMUST0000010145	Flna	NM_010227	chrX	71468802	71491775	-	6.11137e-05	0.00977865
16	10495596	NM_001113478 // Frrs1 // ferric-chelate reductase 1 // 3 G1|3 // 20321 /// NM_009146 //	Frrs1	NM_001113478	chr3	116569105	116606560	+	8.03576e-07	0.000552508
28	10530563	NM_028194 // Fryl // furry homolog-like (Drosophila) // 5 C3.2|5 // 72313 /// ENSMUST00	Fryl	NM_028194	chr5	73412435	73467184	-	0.000327242	0.0278901
17	10564960	NM_011046 // Furin // furin (paired basic amino acid cleaving enzyme) // 7 D1-E2|7 39.0	Furin	NM_011046	chr7	87534080	87547648	-	5.60409e-06	0.00188361
11	10562192	NM_008761 // Fxyd5 // FXYD domain-containing ion transport regulator 5 // 7 B1|7 // 183	Fxyd5	NM_008761	chr7	31817749	31827148	-	0.000159057	0.0181195
28	10532187	NM_153569 // Gak // cyclin G associated kinase // 5 F|5 // 231580 /// ENSMUST0000004660	Gak	NM_153569	chr5	108998433	109058758	-	4.75514e-08	7.66712e-05
5	10587293	NM_008103 // Gcm1 // glial cells missing homolog 1 (Drosophila) // 9 E1-E3|9 43.0 cM //	Gcm1	NM_008103	chr9	77899731	77913453	+	0.000798984	0.0471761
7	10344973	NM_010267 // Gdap1 // ganglioside-induced differentiation-associated-protein 1 // 1|1 A	Gdap1	NM_010267	chr1	17135478	17154352	+	0.000338151	0.0285327
14	10403258	ENSMUST00000059515 // Gdi2 // guanosine diphosphate (GDP) dissociation inhibitor 2 // 1	Gdi2	ENSMUST00000059515	chr13	3537321	3566287	+	0.000725749	0.0450072
17	10389308	NM_153144 // Ggnbp2 // gametogenetin binding protein 2 // 11 C|11 // 217039 /// ENSMUST	Ggnbp2	NM_153144	chr11	84646231	84684240	-	2.60291e-05	0.00533697
6	10392825	NM_001101657 // Gm11711 // predicted gene 11711 // 11 E2|11 // 100043125 /// ENSMUST000	Gm11711	NM_001101657	chr11	114882003	114909644	-	0.00018229	0.0192979
4	10392834	NM_001101657 // Gm11711 // predicted gene 11711 // 11 E2|11 // 100043125 /// NM_199201	Gm11711	NM_001101657	chr11	114892800	114898969	-	0.000472103	0.0343603
14	10525195	NM_181421 // Gm15800 // predicted gene 15800 // 5 F|5 // 269700 /// ENSMUST00000119892	Gm15800	NM_181421	chr5	121736295	121754457	+	1.5921e-05	0.00388046
16	10508019	NM_145552 // Gnl2 // guanine nucleotide binding protein-like 2 (nucleolar) // 4 D2.2|4	Gnl2	NM_145552	chr4	124707282	124732616	+	0.000168674	0.0187067
14	10520800	NM_133756 // Gpn1 // GPN-loop GTPase 1 // 5 B1|5 // 74254 /// ENSMUST00000076949 // Gpn	Gpn1	NM_133756	chr5	31797134	31814000	+	0.000107739	0.0141655
4	10429402	NM_173365 // Gpr20 // G protein-coupled receptor 20 // 15 D3|15 // 239530 /// ENSMUST00	Gpr20	NM_173365	chr15	73525037	73537935	-	0.000249688	0.0242302
7	10364675	NM_008162 // Gpx4 // glutathione peroxidase 4 // 10 C1|10 43.0 cM // 625249 /// NM_0010	Gpx4	NM_008162	chr10	79516233	79519184	+	4.80095e-07	0.000387049
13	10450075	NM_001001892 // H2-K1 // histocompatibility 2, K1, K region // 17 B1|17 18.44 cM // 149	H2-K1	NM_001001892	chr17	34132962	34137234	-	0.000171109	0.0187789
21	10431371	NM_199198 // Hdac10 // histone deacetylase 10 // 15 E3|15 // 170787 /// NR_028447 // Hd	Hdac10	NM_199198	chr15	88953735	88959111	-	0.000784767	0.0468989
32	10391577	NM_001077696 // Hdac5 // histone deacetylase 5 // 11 D|11 // 15184 /// NM_010412 // Hda	Hdac5	NM_001077696	chr11	102057061	102091438	-	2.07338e-05	0.00472402
23	10500813	NM_010432 // Hipk1 // homeodomain interacting protein kinase 1 // 3|3 F3 // 15257 /// E	Hipk1	NM_010432	chr3	103544079	103595486	-	0.000328161	0.0278901
24	10459158	NM_178277 // Hmgxb3 // HMG box domain containing 3 // 18 E1|18 // 106894 /// ENSMUST000	Hmgxb3	NM_178277	chr18	61290925	61336704	-	0.000787577	0.0468989
7	10545101	ENSMUST00000031982 // Hpgds // hematopoietic prostaglandin D synthase // 6|6 D-E // 544	Hpgds	ENSMUST00000031982	chr6	65069358	65094902	-	0.000138656	0.0167665
4	10454052	NM_153087 // Hrh4 // histamine receptor H4 // 18 A1|18 // 225192 /// ENSMUST00000041676	Hrh4	NM_153087	chr18	13165499	13181391	+	0.000270502	0.0251349
23	10385790	NM_008300 // Hspa4 // heat shock protein 4 // 11 B1.3|11 29.0 cM // 15525 /// ENSMUST00	Hspa4	NM_008300	chr11	53073316	53113981	-	0.000313141	0.0274633
9	10435443	NM_175111 // Hspbap1 // Hspb associated protein 1 // 16 B3|16 // 66667 /// ENSMUST00000	Hspbap1	NM_175111	chr16	35770493	35828112	+	0.000278775	0.0255404
84	10602501	NM_021523 // Huwe1 // HECT, UBA and WWE domain containing 1 // X F3|X // 59026 /// ENSM	Huwe1	NM_021523	chrX	148237870	148369469	+	6.68591e-06	0.00215605
10	10510708	NR_037908 // Icmt // isoprenylcysteine carboxyl methyltransferase // 4 E2|4 // 57295 //	Icmt	NR_037908	chr4	151671336	151681231	+	0.000857099	0.0489527
6	10360391	NM_001045481 // Ifi203 // interferon activated gene 203 // 1 H3|1 95.31 cM // 15950 ///	Ifi203	NM_001045481	chr1	175850531	175872623	-	7.74813e-05	0.0116006
48	10447799	NM_010515 // Igf2r // insulin-like growth factor 2 receptor // 17 A-C|17 7.35 cM // 160	Igf2r	NM_010515	chr17	12875279	12962530	-	0.000699677	0.0437789
15	10345791	ENSMUST00000097772 // Il1rl1 // interleukin 1 receptor-like 1 // 1 B|1 20.0 cM // 17082	Il1rl1	ENSMUST00000097772	chr1	40486442	40522257	+	9.3029e-06	0.00274645
27	10573082	NM_001024617 // Inpp4b // inositol polyphosphate-4-phosphatase, type II // 8 C2|8 38.0	Inpp4b	NM_001024617	chr8	83866461	84646687	+	0.000456952	0.034086
25	10535247	NM_028833 // Iqce // IQ motif containing E // 5|5 G1 // 74239 /// ENSMUST00000041783 //	Iqce	NM_028833	chr5	141139459	141178332	-	0.000829815	0.0481822
11	10352815	NM_016851 // Irf6 // interferon regulatory factor 6 // 1 H6|1 104.0 cM // 54139 /// ENS	Irf6	NM_016851	chr1	194979306	194998234	+	5.52518e-06	0.00188361
25	10472820	NM_008397 // Itga6 // integrin alpha 6 // 2 C2-C3|2 38.0 cM // 16403 /// ENSMUST0000002	Itga6	NM_008397	chr2	71624997	71694828	+	0.000281999	0.0256541
32	10378286	NM_008399 // Itgae // integrin alpha E, epithelial-associated // 11 B4|11 44.0 cM // 16	Itgae	NM_008399	chr11	72904085	72960943	+	0.000471296	0.0343603
18	10385428	NM_010583 // Itk // IL2 inducible T cell kinase // 11 B1.1|11 22.0 cM // 16428 /// ENSM	Itk	NM_010583	chr11	46138652	46202995	-	0.000287384	0.0259649
9	10421557	NM_008410 // Itm2b // integral membrane protein 2B // 14 D3|14 32.5 cM // 16432 /// ENS	Itm2b	NM_008410	chr14	73762036	73785096	-	6.65008e-05	0.0104806
42	10394288	NM_001198968 // Itsn2 // intersectin 2 // 12 A1.1|12 // 20403 /// ENSMUST00000020972 //	Itsn2	NM_001198968	chr12	4599814	4720758	+	0.000265545	0.02496
18	10355227	NM_001122738 // Kansl1l // KAT8 regulatory NSL complex subunit 1-like // 1 C3|1 // 6869	Kansl1l	NM_001122738	chr1	66765822	66864120	-	0.000522573	0.0366244
13	10432162	NM_133714 // Kansl2 // KAT8 regulatory NSL complex subunit 2 // 15|15 F2 // 69612 /// E	Kansl2	NM_133714	chr15	98349239	98364669	-	0.000710666	0.0442168
10	10361669	NM_011835 // Katna1 // katanin p60 (ATPase-containing) subunit A1 // 10 A1|10 // 23924	Katna1	NM_011835	chr10	7445804	7482947	+	4.97466e-05	0.00861767
10	10360972	ENSMUST00000110920 // Kcnk2 // potassium channel, subfamily K, member 2 // 1 H6|1 // 16	Kcnk2	ENSMUST00000110920	chr1	191031809	191226015	-	0.000148366	0.0172773
28	10545308	NM_001038695 // Kdm3a // lysine (K)-specific demethylase 3A // 6 C1|6 // 104263 /// ENS	Kdm3a	NM_001038695	chr6	71539035	71582899	-	0.000387833	0.0310281
29	10541216	ENSMUST00000100996 // Kdm5a // lysine (K)-specific demethylase 5A // 6 F1|6 54.0 cM //	Kdm5a	ENSMUST00000100996	chr6	120314476	120382244	+	3.66426e-05	0.00704647
30	10350046	NM_152895 // Kdm5b // lysine (K)-specific demethylase 5B // 1 E4|1 72.0 cM // 75605 ///	Kdm5b	NM_152895	chr1	136456772	136529454	+	6.36281e-05	0.0101039
28	10598798	NM_009483 // Kdm6a // lysine (K)-specific demethylase 6A // X A1.2-A1.3|X 5.5 cM // 222	Kdm6a	NM_009483	chrX	17739793	17856484	+	5.44125e-05	0.0090519
28	10488156	NM_001081133 // Kif16b // kinesin family member 16B // 2|2 G3 // 16558 /// ENSMUST00000	Kif16b	NM_001081133	chr2	142445504	142727097	-	0.000371379	0.0301724
28	10390352	NM_008379 // Kpnb1 // karyopherin (importin) beta 1 // 11|11 D // 16211 /// ENSMUST0000	Kpnb1	NM_008379	chr11	97021024	97049206	-	6.82174e-08	9.27556e-05
10	10502029	NM_138593 // Larp7 // La ribonucleoprotein domain family, member 7 // 3 G2|3 62.9 cM //	Larp7	NM_138593	chr3	127239632	127256267	-	0.000260749	0.0248184
13	10416437	NM_008879 // Lcp1 // lymphocyte cytosolic protein 1 // 14 D3|14 42.0 cM // 18826 /// EN	Lcp1	NM_008879	chr14	75536232	75630615	+	8.22172e-05	0.0121896
14	10587211	NM_001039522 // Leo1 // Leo1, Paf1/RNA polymerase II complex component, homolog (S. cer	Leo1	NM_001039522	chr9	75289331	75314239	+	5.87754e-05	0.00954051
6	10393573	NM_011150 // Lgals3bp // lectin, galactoside-binding, soluble, 3 binding protein // 11|	Lgals3bp	NM_011150	chr11	118254063	118263273	-	3.49658e-08	6.10764e-05
11	10388902	NM_010708 // Lgals9 // lectin, galactose binding, soluble 9 // 11 B5|11 // 16859 /// EN	Lgals9	NM_010708	chr11	78776481	78798353	-	0.000126809	0.0156414
25	10345141	NM_026719 // Lmbrd1 // LMBR1 domain containing 1 // 1 A5|1 // 68421 /// ENSMUST00000095	Lmbrd1	NM_026719	chr1	24593456	24823142	+	0.000867761	0.049293
10	10458894	NM_010728 // Lox // lysyl oxidase // 18 D1|18 29.0 cM // 16948 /// ENSMUST00000171470 /	Lox	NM_010728	chr18	52675721	52689357	-	0.000745151	0.0458038
13	10416215	NM_033325 // Loxl2 // lysyl oxidase-like 2 // 14 D2|14 // 94352 /// BC086801 // Loxl2 /	Loxl2	NM_033325	chr14	70008875	70093527	+	0.000132475	0.0162386
22	10435162	NM_001081255 // Lrch3 // leucine-rich repeats and calponin homology (CH) domain contain	Lrch3	NM_001081255	chr16	32914197	33012576	+	2.60342e-05	0.00533697
19	10365749	NM_008517 // Lta4h // leukotriene A4 hydrolase // 10|10 C3 // 16993 /// ENSMUST00000016	Lta4h	NM_008517	chr10	92916141	92947641	+	4.17148e-05	0.00767004
6	10541484	NM_010749 // M6pr // mannose-6-phosphate receptor, cation dependent // 6 F1|6 54.4 cM /	M6pr	NM_010749	chr6	122259028	122267698	+	7.18963e-05	0.011081
104	10516103	NM_001199136 // Macf1 // microtubule-actin crosslinking factor 1 // 4 D2.2|4 57.4 cM //	Macf1	NM_001199136	chr4	123026876	123361603	-	5.15141e-06	0.00187831
13	10517287	NM_207237 // Man1c1 // mannosidase, alpha, class 1C, member 1 // 4 D3|4 // 230815 /// E	Man1c1	NM_207237	chr4	134117605	134260205	-	0.000428216	0.0326783
15	10418879	NM_016700 // Mapk8 // mitogen-activated protein kinase 8 // 14 B|14 // 26419 /// ENSMUS	Mapk8	NM_016700	chr14	34193981	34260343	-	5.67511e-05	0.0092981
3	10368675	NM_008538 // Marcks // myristoylated alanine rich protein kinase C substrate // 10 B1|1	Marcks	NM_008538	chr10	36853049	36858732	-	0.000661599	0.0425392
4	10583371	NM_028557 // Mbd3l1 // methyl-CpG binding domain protein 3-like 1 // 9|9 A3 // 73503 //	Mbd3l1	NM_028557	chr9	18282823	18289742	+	8.8952e-05	0.0129406
25	10455826	NM_001001979 // Megf10 // multiple EGF-like-domains 10 // 18 D3|18 // 70417 /// ENSMUST	Megf10	NM_001001979	chr18	57293129	57457123	+	0.000590254	0.0397823
11	10359506	ENSMUST00000028017 // Mettl13 // methyltransferase like 13 // 1|1 H1 // 71449 /// NM_14	Mettl13	ENSMUST00000028017	chr1	164462258	164478629	-	0.000178338	0.0190722
40	10592942	NM_001081049 // Mll1 // myeloid/lymphoid or mixed-lineage leukemia 1 // 9 A5.2|9 26.0 c	Mll1	NM_001081049	chr9	44611447	44689347	-	1.65118e-05	0.00397821
23	10589438	ENSMUST00000035055 // Mtap4 // microtubule-associated protein 4 // 9 F2|9 58.0 cM // 17	Mtap4	ENSMUST00000035055	chr9	109833962	109986451	+	0.000120327	0.0153014
25	10378088	ENSMUST00000045633 // Mybbp1a // MYB binding protein (P160) 1a // 11 B4|11 40.0 cM // 1	Mybbp1a	ENSMUST00000045633	chr11	72254857	72265270	+	5.21983e-05	0.00875303
40	10562856	NM_028021 // Myh14 // myosin, heavy polypeptide 14 // 7|7 B2 // 71960 /// ENSMUST000001	Myh14	NM_028021	chr7	51861189	51926213	-	2.2357e-06	0.000984709
43	10430201	NM_022410 // Myh9 // myosin, heavy polypeptide 9, non-muscle // 15 E1|15 43.3 cM // 178	Myh9	NM_022410	chr15	77591018	77672545	-	1.07648e-05	0.00300854
7	10350689	NM_010877 // Ncf2 // neutrophil cytosolic factor 2 // 1 G3|1 76.1 cM // 17970 /// ENSMU	Ncf2	NM_010877	chr1	154647371	154684120	+	0.000232041	0.0231962
32	10427336	NM_153505 // Nckap1l // NCK associated protein 1 like // 15 F3|15 // 105855 /// ENSMUST	Nckap1l	NM_153505	chr15	103284225	103329232	+	0.000133803	0.0163061
16	10356312	NM_010880 // Ncl // nucleolin // 1 D|1 48.4 cM // 17975 /// ENSMUST00000027438 // Ncl /	Ncl	NM_010880	chr1	88241294	88256030	-	0.000106877	0.0141655
11	10452709	NM_023294 // Ndc80 // NDC80 homolog, kinetochore complex component (S. cerevisiae) // 1	Ndc80	NM_023294	chr17	71845442	71876197	-	0.000696372	0.0437789
12	10489065	NM_180956 // Ndrg3 // N-myc downstream regulated gene 3 // 2 H1|2 // 29812 /// ENSMUST0	Ndrg3	NM_180956	chr2	156753081	156817792	-	2.51988e-05	0.00533697
5	10543134	NM_010886 // Ndufa4 // NADH dehydrogenase (ubiquinone) 1 alpha subcomplex, 4 // 6 A2|6	Ndufa4	NM_010886	chr6	11850372	11857450	-	0.000461843	0.0342422
158	10482528	NM_010889 // Neb // nebulin // 2 C1.1|2 30.0 cM // 17996 /// ENSMUST00000036934 // Neb	Neb	NM_010889	chr2	51992778	52190001	-	0.00078695	0.0468989
29	10502299	NM_008689 // Nfkb1 // nuclear factor of kappa light polypeptide gene enhancer in B cell	Nfkb1	NM_008689	chr3	135018574	135354511	-	5.19738e-06	0.00187831
13	10373950	NM_008698 // Nipsnap1 // 4-nitrophenylphosphatase domain and non-neuronal SNAP25-like p	Nipsnap1	NM_008698	chr11	4774006	4794203	+	0.000359024	0.0295118
6	10389858	NM_008705 // Nme2 // NME/NM23 nucleoside diphosphate kinase 2 // 11|11 C // 18103 /// N	Nme2	NM_008705	chr11	93811129	93817570	-	0.000180226	0.0191762
23	10467344	NM_021315 // Noc3l // nucleolar complex associated 3 homolog (S. cerevisiae) // 19 C3|1	Noc3l	NM_021315	chr19	38863621	38893690	-	0.00010396	0.0140587
9	10427035	NM_010444 // Nr4a1 // nuclear receptor subfamily 4, group A, member 1 // 15|15 F // 153	Nr4a1	NM_010444	chr15	101097284	101105226	+	3.94534e-05	0.00739097
25	10405400	ENSMUST00000099490 // Nsd1 // nuclear receptor-binding SET-domain protein 1 // 13 B1|13	Nsd1	ENSMUST00000099490	chr13	55313180	55416242	+	0.000623655	0.0408514
12	10433494	NM_011955 // Nubp1 // nucleotide binding protein 1 // 16 A1|16 3.4 cM // 26425 /// ENSM	Nubp1	NM_011955	chr16	10412041	10424511	+	0.000765281	0.0466472
14	10556583	NM_001130479 // Nucb2 // nucleobindin 2 // 7 F1|7 // 53322 /// ENSMUST00000032895 // Nu	Nucb2	NM_001130479	chr7	123647883	123684084	+	9.09537e-07	0.000560729
22	10408952	BC052173 // Nup153 // nucleoporin 153 // 13 A5|13 // 218210	Nup153	BC052173	chr13	46775470	46822956	-	3.10169e-08	6.10764e-05
42	10546294	NM_018815 // Nup210 // nucleoporin 210 // 6 D1|6 37.1 cM // 54563 /// ENSMUST0000003217	Nup210	NM_018815	chr6	90963062	91066820	-	9.47727e-05	0.0131558
28	10601235	NM_139144 // Ogt // O-linked N-acetylglucosamine (GlcNAc) transferase (UDP-N-acetylgluc	Ogt	NM_139144	chrX	98835403	98879690	+	2.3654e-06	0.000984709
6	10505438	NM_008768 // Orm1 // orosomucoid 1 // 4 B3|4 31.4 cM // 18405 /// ENSMUST00000030044 //	Orm1	NM_008768	chr4	63005600	63009196	+	7.3285e-05	0.0111313
13	10435212	NM_176840 // Osbpl11 // oxysterol binding protein-like 11 // 16 B3|16 // 106326 /// ENS	Osbpl11	NM_176840	chr16	33185157	33243352	+	0.000201168	0.0208747
24	10366310	NM_175489 // Osbpl8 // oxysterol binding protein-like 8 // 10 D1|10 // 237542 /// ENSMU	Osbpl8	NM_175489	chr10	110601858	110734303	+	2.51123e-05	0.00533697
12	10373454	NM_011119 // Pa2g4 // proliferation-associated 2G4 // 10 D3|10 // 18813 /// ENSMUST0000	Pa2g4	NM_011119	chr10	127994822	128003004	-	5.60328e-07	0.000435002
24	10464949	BC062886 // Pacs1 // phosphofurin acidic cluster sorting protein 1 // 19 A|19 // 107975	Pacs1	BC062886	chr19	5133685	5273119	-	0.00027903	0.0255404
13	10443201	NM_011861 // Pacsin1 // protein kinase C and casein kinase substrate in neurons 1 // 17	Pacsin1	NM_011861	chr17	27792588	27848051	+	0.000208972	0.0211607
16	10439032	NM_177326 // Pak2 // p21 protein (Cdc42/Rac)-activated kinase 2 // 16 B2|16 21.2 cM //	Pak2	NM_177326	chr16	32017949	32079359	-	2.72114e-05	0.00543218
24	10398147	NM_011112 // Papola // poly (A) polymerase alpha // 12|12 F1 // 18789 /// ENSMUST000001	Papola	NM_011112	chr12	107018910	107087161	+	8.66731e-07	0.000554288
24	10384737	NM_172555 // Papolg // poly(A) polymerase gamma // 11 A3.2|11 // 216578 /// ENSMUST0000	Papolg	NM_172555	chr11	23762648	23795264	-	4.0861e-06	0.00155725
16	10414497	NM_009632 // Parp2 // poly (ADP-ribose) polymerase family, member 2 // 14 C1|14 19.5 cM	Parp2	NM_009632	chr14	51427621	51440977	+	0.000175316	0.0190404
37	10555510	NM_001143848 // Pde2a // phosphodiesterase 2A, cGMP-stimulated // 7 E3|7 // 207728 ///	Pde2a	NM_001143848	chr7	108570223	108661333	+	2.1566e-06	0.000984709
16	10448424	NM_011062 // Pdpk1 // 3-phosphoinositide dependent protein kinase 1 // 17 A3.3|17 // 18	Pdpk1	NM_011062	chr17	24215834	24287866	-	3.44876e-10	1.80723e-06
19	10392221	NM_008816 // Pecam1 // platelet/endothelial cell adhesion molecule 1 // 11 E1|11 // 186	Pecam1	NM_008816	chr11	106515531	106611942	-	1.04601e-05	0.0029629
5	10427199	NM_027044 // Pfdn5 // prefoldin 5 // 15 F3|15 61.7 cM // 56612 /// ENSMUST00000166658 /	Pfdn5	NM_027044	chr15	102156547	102161921	+	3.33642e-08	6.10764e-05
30	10403361	NM_145131 // Pitrm1 // pitrilysin metallepetidase 1 // 13 A1|13 // 69617 /// ENSMUST000	Pitrm1	NM_145131	chr13	6547403	6579408	+	1.91097e-06	0.000984709
6	10461093	NM_139269 // Pla2g16 // phospholipase A2, group XVI // 19 A|19 // 225845 /// ENSMUST000	Pla2g16	NM_139269	chr19	7631949	7663035	+	0.000122639	0.0153014
40	10429802	NM_201391 // Plec // plectin // 15 D3|15 44.0 cM // 18810 /// NM_201393 // Plec // plec	Plec	NM_201391	chr15	76001406	76061808	-	0.000565707	0.0384158
17	10367673	NM_001033253 // Plekhg1 // pleckstrin homology domain containing, family G (with RhoGef	Plekhg1	NM_001033253	chr10	6379246	6473874	-	4.65973e-05	0.00827176
12	10370708	ENSMUST00000004786 // Polr2e // polymerase (RNA) II (DNA directed) polypeptide E // 10	Polr2e	ENSMUST00000004786	chr10	79498694	79502455	-	1.38659e-05	0.00350172
11	10443332	NM_011145 // Ppard // peroxisome proliferator activator receptor delta // 17 A3.3|17 13	Ppard	NM_011145	chr17	28369699	28438414	+	4.16668e-05	0.00767004
3	10444932	NM_001146711 // Ppp1r18 // protein phosphatase 1, regulatory subunit 18 // 17 B1|17 //	Ppp1r18	NM_001146711	chr17	36002538	36011761	+	0.000101783	0.0138537
13	10560315	NM_011155 // Ppp5c // protein phosphatase 5, catalytic subunit // 7 A2|7 4.0 cM // 1906	Ppp5c	NM_011155	chr7	17590001	17613234	-	0.000566313	0.0384158
11	10396193	NM_011184 // Psma3 // proteasome (prosome, macropain) subunit, alpha type 3 // 12 C3|12	Psma3	NM_011184	chr12	72075680	72095925	+	0.000678584	0.0433652
8	10456414	NM_134138 // Psmg2 // proteasome (prosome, macropain) assembly chaperone 2 // 18 E1|18	Psmg2	NM_134138	chr18	67801253	67813816	+	0.000436417	0.0330243
28	10420957	NM_001162365 // Ptk2b // PTK2 protein tyrosine kinase 2 beta // 14 D1|14 28.0 cM // 192	Ptk2b	NM_001162365	chr14	66772099	66899889	-	8.95179e-05	0.0129406
8	10348078	NM_008972 // Ptma // prothymosin alpha // 1 D|1 // 19231 /// BC085171 // Ptma // prothy	Ptma	NM_008972	chr1	88423300	88427273	+	7.02151e-05	0.0109021
8	10353707	NM_011200 // Ptp4a1 // protein tyrosine phosphatase 4a1 // 1 B|1 // 19243 /// NR_002688	Ptp4a1	NM_011200	chr1	30997148	31006600	-	0.000484435	0.0348943
34	10358224	NM_001111316 // Ptprc // protein tyrosine phosphatase, receptor type, C // 1 E4|1 74.0	Ptprc	NM_001111316	chr1	139959992	140071882	-	5.75121e-06	0.00188361
22	10394448	ENSMUST00000111123 // Pum2 // pumilio 2 (Drosophila) // 12 A1.3|12 // 80913 /// ENSMUST	Pum2	ENSMUST00000111123	chr12	8681227	8757145	+	0.000416187	0.03231
9	10576391	NM_009003 // Rab4a // RAB4A, member RAS oncogene family // 8 E2|8 67.5 cM // 19341 ///	Rab4a	NM_009003	chr8	126329925	126359187	+	0.000272201	0.0251349
10	10555414	NM_001163663 // Rab6a // RAB6A, member RAS oncogene family // 7|7 C4 // 19346 /// NM_02	Rab6a	NM_001163663	chr7	107756266	107790149	+	0.000710894	0.0442168
8	10349724	NM_144875 // Rab7l1 // RAB7, member RAS oncogene family-like 1 // 1 E4|1 // 226422 ///	Rab7l1	NM_144875	chr1	133763869	133769464	+	9.2919e-05	0.0129845
5	10535471	ENSMUST00000080537 // Rac1 // RAS-related C3 botulinum substrate 1 // 5 G2|5 82.0 cM //	Rac1	ENSMUST00000080537	chr5	144266346	144288904	-	0.00016692	0.0186107
23	10359201	NM_001159965 // Ralgps2 // Ral GEF with PH domain and SH3 binding motif 2 // 1 H1|1 //	Ralgps2	NM_001159965	chr1	158736891	158869730	-	0.000564656	0.0384158
26	10410892	NM_145452 // Rasa1 // RAS p21 protein activator 1 // 13 C3|13 47.0 cM // 218397 /// ENS	Rasa1	NM_145452	chr13	85354680	85428634	-	0.000748106	0.045851
19	10486061	NM_011246 // Rasgrp1 // RAS guanyl releasing protein 1 // 2 E5|2 65.0 cM // 19419 /// E	Rasgrp1	NM_011246	chr2	117105726	117168613	-	0.000100897	0.0138229
15	10591430	NM_027911 // Raver1 // ribonucleoprotein, PTB-binding 1 // 9 A3|9 // 71766 /// ENSMUST0	Raver1	NM_027911	chr9	20878602	20896441	-	0.000856607	0.0489527
28	10421526	NM_009029 // Rb1 // retinoblastoma 1 // 14 D3|14 41.0 cM // 19645 /// ENSMUST0000002270	Rb1	NM_009029	chr14	73595309	73725598	-	1.56325e-11	3.27674e-07
24	10433403	NM_021477 // Rbfox1 // RNA binding protein, fox-1 homolog (C. elegans) 1 // 16 A1|16 7.	Rbfox1	NM_021477	chr16	5885091	7411619	+	0.000834375	0.0483131
8	10520379	NM_028234 // Rbm33 // RNA binding motif protein 33 // 5 B1|5 // 381626 /// ENSMUST00000	Rbm33	NM_028234	chr5	28714369	28742644	+	5.14204e-05	0.00871545
26	10596769	NM_148930 // Rbm5 // RNA binding motif protein 5 // 9 F1|9 // 83486 /// ENSMUST00000035	Rbm5	NM_148930	chr9	107642702	107673318	-	4.95627e-09	1.73147e-05
12	10361156	ENSMUST00000073279 // Rcor3 // REST corepressor 3 // 1 H6|1 // 214742 /// NM_144814 //	Rcor3	ENSMUST00000073279	chr1	193924313	193961912	-	2.69532e-06	0.00108647
21	10549057	NM_023042 // Recql // RecQ protein-like // 6 G2|6 69.0 cM // 19691 /// ENSMUST000001118	Recql	NM_023042	chr6	142298862	142335607	-	3.94918e-05	0.00739097
16	10560575	NM_009046 // Relb // avian reticuloendotheliosis viral (v-rel) oncogene related B // 7	Relb	NM_009046	chr7	20191571	20214787	-	0.00042953	0.0326783
9	10530130	NM_145923 // Rell1 // RELT-like 1 // 5 C3.1|5 // 100532 /// ENSMUST00000154169 // Rell1	Rell1	NM_145923	chr5	64300315	64360115	-	5.53859e-06	0.00188361
30	10530163	NM_011258 // Rfc1 // replication factor C (activator 1) 1 // 5 C|5 39.0 cM // 19687 ///	Rfc1	NM_011258	chr5	65653097	65726855	-	2.14022e-07	0.000224305
18	10383214	AK173199 // Rnf213 // ring finger protein 213 // 11 E2|11 75.0 cM // 672511 /// ENSMUST	Rnf213	AK173199	chr11	119328532	119348729	+	2.57787e-05	0.00533697
7	10567163	NM_026533 // Rps13 // ribosomal protein S13 // 7|7 E1 // 68052 /// BC011192 // Rps13 //	Rps13	NM_026533	chr7	123475024	123477648	-	0.000615983	0.0406026
5	10584752	NM_024266 // Rps25 // ribosomal protein S25 // 9 A5.2|9 // 75617 /// BC079541 // Rps25	Rps25	NM_024266	chr9	44215797	44218489	+	0.000397339	0.0314492
4	10450050	NM_016844 // Rps28 // ribosomal protein S28 // 17 B1|17 // 54127 /// ENSMUST00000087342	Rps28	NM_016844	chr17	33959996	33961507	-	0.00077569	0.0468989
6	10499121	NM_016959 // Rps3a // ribosomal protein S3A // 3 F1|3 // 20091 /// ENSMUST00000029722 /	Rps3a	NM_016959	chr3	85941868	85946515	-	0.000165512	0.0185524
7	10399760	NM_011300 // Rps7 // ribosomal protein S7 // 12|12 C1 // 20115 /// ENSMUST00000074267 /	Rps7	NM_011300	chr12	29315963	29320790	-	2.24951e-06	0.000984709
18	10555089	NM_001081267 // Rsf1 // remodeling and spacing factor 1 // 7 E2|7 // 233532 /// ENSMUST	Rsf1	NM_001081267	chr7	104728416	104834930	+	0.000347347	0.029007
4	10438733	NM_001008230 // Rtp2 // receptor transporter protein 2 // 16 B1|16 // 224055 /// ENSMUS	Rtp2	NM_001008230	chr16	23925634	23930880	-	0.000207157	0.0211607
11	10539882	NM_019685 // Ruvbl1 // RuvB-like protein 1 // 6 D1|6 // 56505 /// ENSMUST00000032165 //	Ruvbl1	NM_019685	chr6	88415451	88447560	+	0.000381761	0.0307867
15	10431856	NM_028148 // Scaf11 // SR-related CTD-associated factor 11 // 15 F1|15 // 72193 /// ENS	Scaf11	NM_028148	chr15	96242129	96291274	-	0.000154516	0.0177957
21	10482301	NM_178778 // Scai // suppressor of cancer cell invasion // 2 B|2 // 320271 /// ENSMUST0	Scai	NM_178778	chr2	38921734	39046250	-	0.000496341	0.0353871
32	10593799	NM_001081341 // Scaper // S phase cyclin A-associated protein in the ER // 9 B|9 // 244	Scaper	NM_001081341	chr9	55398057	55767412	-	0.000408529	0.0319521
15	10531437	NM_007644 // Scarb2 // scavenger receptor class B, member 2 // 5|5 E3 // 12492 /// ENSM	Scarb2	NM_007644	chr5	92872899	92934634	-	4.69605e-05	0.00827176
7	10463347	NM_024450 // Scd3 // stearoyl-coenzyme A desaturase 3 // 19 C3|19 // 30049 /// ENSMUST0	Scd3	NM_024450	chr19	44277778	44318506	+	0.000340018	0.0285327
24	10443276	NM_001004366 // Scube3 // signal peptide, CUB domain, EGF-like 3 // 17 A3.3|17 // 26893	Scube3	NM_001004366	chr17	28279471	28308290	+	0.000551391	0.0380188
7	10489484	NM_011521 // Sdc4 // syndecan 4 // 2 H3|2 94.0 cM // 20971 /// ENSMUST00000017153 // Sd	Sdc4	NM_011521	chr2	164249747	164268688	-	0.000476924	0.0345488
8	10565072	ENSMUST00000026818 // Sec11a // SEC11 homolog A (S. cerevisiae) // 7 D3|7 // 56529 ///	Sec11a	ENSMUST00000026818	chr7	88060265	88092628	-	1.05972e-06	0.000632386
16	10554375	NM_013659 // Sema4b // sema domain, immunoglobulin domain (Ig), transmembrane domain (T	Sema4b	NM_013659	chr7	87331727	87371410	+	0.000698903	0.0437789
11	10470893	NM_023871 // Set // SET nuclear oncogene // 2 B|2 // 56086 /// ENSMUST00000102866 // Se	Set	NM_023871	chr2	29917563	29927315	+	0.000637552	0.0412461
20	10460926	ENSMUST00000131252 // Sf1 // splicing factor 1 // 19|19 B // 22668 /// NM_001110791 //	Sf1	ENSMUST00000131252	chr19	6363943	6377196	+	0.000820104	0.0478835
22	10464974	ENSMUST00000025774 // Sf3b2 // splicing factor 3b, subunit 2 // 19 A|19 // 319322 /// B	Sf3b2	ENSMUST00000025774	chr19	5273932	5295448	-	3.43379e-05	0.0066644
2	10494369	NM_153053 // Sf3b4 // splicing factor 3b, subunit 4 // 3 F2.1|3 // 107701 /// ENSMUST00	Sf3b4	NM_153053	chr3	95976473	95981487	+	0.000317131	0.0275961
9	10463826	NM_026377 // Sfr1 // SWI5 dependent recombination repair 1 // 19 D2|19 // 67788 /// ENS	Sfr1	NM_026377	chr19	47785119	47810078	+	0.000426295	0.0326783
10	10441646	NM_134114 // Sft2d1 // SFT2 domain containing 1 // 17 A1|17 // 106489 /// ENSMUST000001	Sft2d1	NM_134114	chr17	8503967	8520309	+	2.34746e-05	0.00512553
10	10453562	NM_134114 // Sft2d1 // SFT2 domain containing 1 // 17 A1|17 // 106489 /// ENSMUST000001	Sft2d1	NM_134114	chr17	8503967	8520309	+	2.34746e-05	0.00512553
17	10386604	ENSMUST00000018744 // Shmt1 // serine hydroxymethyltransferase 1 (soluble) // 11 B2|11	Shmt1	ENSMUST00000018744	chr11	60601606	60641385	-	0.000765548	0.0466472
5	10529299	NM_009193 // Slbp // stem-loop binding protein // 5 B2|5 // 20492 /// ENSMUST0000005755	Slbp	NM_009193	chr5	33977783	33994958	-	0.000695599	0.0437789
24	10439321	NM_021301 // Slc15a2 // solute carrier family 15 (H+/peptide transporter), member 2 //	Slc15a2	NM_021301	chr16	36750267	36785048	-	0.000401397	0.0316304
8	10606186	NM_009197 // Slc16a2 // solute carrier family 16 (monocarboxylic acid transporters), me	Slc16a2	NM_009197	chrX	100892753	101017327	-	0.000177078	0.0190722
11	10543846	NM_021435 // Slc35b4 // solute carrier family 35, member B4 // 6|6 B1 // 58246 /// ENSM	Slc35b4	NM_021435	chr6	34098931	34127054	-	2.39589e-06	0.000984709
23	10520187	NM_009207 // Slc4a2 // solute carrier family 4 (anion exchanger), member 2 // 5 A3|5 14	Slc4a2	NM_009207	chr5	23931137	23946765	+	0.000145461	0.0171293
15	10540822	NM_172890 // Slc6a11 // solute carrier family 6 (neurotransmitter transporter, GABA), m	Slc6a11	NM_172890	chr6	114081235	114199941	+	0.00025503	0.0244682
18	10540122	ENSMUST00000032185 // Slc6a6 // solute carrier family 6 (neurotransmitter transporter,	Slc6a6	ENSMUST00000032185	chr6	91634089	91709060	+	2.13179e-06	0.000984709
34	10583697	NM_001174078 // Smarca4 // SWI/SNF related, matrix associated, actin dependent regulato	Smarca4	NM_001174078	chr9	21420613	21507811	+	1.10784e-05	0.00305545
23	10492558	NM_133786 // Smc4 // structural maintenance of chromosomes 4 // 3|3 E2 // 70099 /// ENS	Smc4	NM_133786	chr3	68808894	68838551	+	1.37456e-05	0.00350172
13	10396936	NM_001146217 // Smoc1 // SPARC related modular calcium binding 1 // 12 D1|12 // 64075 /	Smoc1	NM_001146217	chr12	82127815	82287397	+	0.000689552	0.0437303
6	10409369	NM_033610 // Sncb // synuclein, beta // 13 B1|13 35.0 cM // 104069 /// ENSMUST000000368	Sncb	NM_033610	chr13	54860221	54867801	-	0.000208694	0.0211607
48	10475718	NM_177214 // Snrnp200 // small nuclear ribonucleoprotein 200 (U5) // 2 F1|2 62.2 cM //	Snrnp200	NM_177214	chr2	127034135	127066253	+	2.67147e-05	0.00538429
4	10570599	ENSMUST00000058955 // Spag11a // sperm associated antigen 11A // 8 A1.3|8 // 78128	Spag11a	ENSMUST00000058955	chr8	19157886	19159578	+	0.000444167	0.0334899
44	10384885	ENSMUST00000006629 // Spnb2 // spectrin beta 2 // 11 A3.3|11 13.0 cM // 20742 /// NM_17	Spnb2	ENSMUST00000006629	chr11	29999722	30168144	-	2.59351e-05	0.00533697
11	10534537	NM_001160366 // Srcrb4d // scavenger receptor cysteine rich domain containing, group B	Srcrb4d	NM_001160366	chr5	136436094	136446174	-	0.00078495	0.0468989
17	10395739	NM_001100109 // Srp54b // signal recognition particle 54B // 12 C1|12 // 665155 /// ENS	Srp54b	NM_001100109	chr12	56181442	56289723	+	2.18308e-05	0.00486804
16	10395788	NM_001100110 // Srp54c // signal recognition particle 54C // 12 C1|12 // 100101806 ///	Srp54c	NM_001100110	chr12	56331460	56379739	+	1.69236e-05	0.00403108
15	10449471	NM_016795 // Srpk1 // serine/arginine-rich protein specific kinase 1 // 17 A3.3|17 // 2	Srpk1	NM_016795	chr17	28726535	28759399	-	1.26182e-06	0.000714839
15	10429160	NM_009177 // St3gal1 // ST3 beta-galactoside alpha-2,3-sialyltransferase 1 // 15 D2|15	St3gal1	NM_009177	chr15	66934437	67008444	-	0.00012219	0.0153014
8	10549162	NM_011374 // St8sia1 // ST8 alpha-N-acetyl-neuraminide alpha-2,8-sialyltransferase 1 //	St8sia1	NM_011374	chr6	142770061	142912972	-	0.000317287	0.0275961
9	10456836	NM_013666 // St8sia5 // ST8 alpha-N-acetyl-neuraminide alpha-2,8-sialyltransferase 5 //	St8sia5	NM_013666	chr18	77424583	77494061	+	4.94428e-05	0.00861767
37	10588154	ENSMUST00000129269 // Stag1 // stromal antigen 1 // 9|9 F1 // 20842	Stag1	ENSMUST00000129269	chr9	100544042	100858963	+	0.000862697	0.0491386
21	10569848	ENSMUST00000160708 // Stxbp2 // syntaxin binding protein 2 // 8 A1|8 0.36 cM // 20911 /	Stxbp2	ENSMUST00000160708	chr8	3631139	3643644	+	7.74684e-05	0.0116006
18	10460202	ENSMUST00000052699 // Suv420h1 // suppressor of variegation 4-20 homolog 1 (Drosophila)	Suv420h1	ENSMUST00000052699	chr19	3767421	3816688	+	0.000319739	0.0276944
106	10361509	ENSMUST00000056571 // Syne1 // synaptic nuclear envelope 1 // 10 A1|10 // 64009 /// ENS	Syne1	ENSMUST00000056571	chr10	4970769	5324974	+	1.83486e-07	0.000202423
125	10361381	ENSMUST00000056571 // Syne1 // synaptic nuclear envelope 1 // 10 A1|10 // 64009	Syne1	ENSMUST00000056571	chr10	4795849	5262717	+	9.98259e-06	0.00290618
10	10472289	NM_011529 // Tank // TRAF family member-associated Nf-kappa B activator // 2 C1.3|2 //	Tank	NM_011529	chr2	61416640	61492228	+	2.07342e-05	0.00472402
17	10529549	NM_001113362 // Tbc1d14 // TBC1 domain family, member 14 // 5 B3|5 20.0 cM // 100855 //	Tbc1d14	NM_001113362	chr5	36833253	36927473	-	0.000837059	0.048335
22	10576305	NM_001037878 // Tcf25 // transcription factor 25 (basic helix-loop-helix) // 8 E1|8 67.	Tcf25	NM_001037878	chr8	125897653	125928073	+	4.53539e-05	0.00812533
13	10385776	ENSMUST00000072425 // Tcf7 // transcription factor 7, T cell specific // 11 B1.3|11 28.	Tcf7	ENSMUST00000072425	chr11	52066106	52096681	-	1.8691e-09	7.83564e-06
13	10392207	NM_198292 // Tex2 // testis expressed gene 2 // 11 D|11 61.0 cM // 21763 /// ENSMUST000	Tex2	NM_198292	chr11	106363448	106474244	-	0.000192712	0.0200967
7	10418804	NM_016897 // Timm23 // translocase of inner mitochondrial membrane 23 homolog (yeast) /	Timm23	NM_016897	chr14	32993348	33015057	-	0.000791787	0.047016
59	10512514	NM_011602 // Tln1 // talin 1 // 4 B1|4 // 21894 /// ENSMUST00000030187 // Tln1 // talin	Tln1	NM_011602	chr4	43544390	43575127	-	0.000254782	0.0244682
17	10467560	NM_133352 // Tm9sf3 // transmembrane 9 superfamily member 3 // 19 C3|19 // 107358 /// E	Tm9sf3	NM_133352	chr19	41285332	41338494	-	7.31992e-06	0.00229004
16	10382956	NM_001195088 // Tmc8 // transmembrane channel-like gene family 8 // 11 E2|11 // 217356	Tmc8	NM_001195088	chr11	117644363	117654342	+	0.000368414	0.0300479
18	10513082	NM_175518 // Tmem245 // transmembrane 245 // 4 B3|4 // 242474 /// ENSMUST00000107609 //	Tmem245	NM_175518	chr4	56893041	56960296	-	0.000171116	0.0187789
17	10594661	ENSMUST00000113707 // Tpm1 // tropomyosin 1, alpha // 9 C|9 40.0 cM // 22003 /// NM_024	Tpm1	ENSMUST00000113707	chr9	66870400	66897069	-	7.20734e-06	0.00228899
54	10350535	NM_133780 // Tpr // translocated promoter region // 1 G1|1 // 108989 /// ENSMUST0000012	Tpr	NM_133780	chr1	152239968	152297059	+	2.15112e-08	5.00995e-05
12	10362615	NM_134000 // Traf3ip2 // TRAF3 interacting protein 2 // 10 B1|10 // 103213 /// ENSMUST0	Traf3ip2	NM_134000	chr10	39332740	39375113	+	0.000311236	0.027411
10	10576495	NM_198632 // Trim67 // tripartite motif-containing 67 // 8 E2|8 // 330863 /// ENSMUST00	Trim67	NM_198632	chr8	127316992	127358604	+	0.000108824	0.014168
45	10356194	NM_133975 // Trip12 // thyroid hormone receptor interactor 12 // 1 F|1 // 14897 /// ENS	Trip12	NM_133975	chr1	84717764	84835879	-	1.93578e-06	0.000984709
4	10461012	NM_001166370 // Trmt112 // tRNA methyltransferase 11-2 homolog (S. cerevisiae) // 19|19	Trmt112	NM_001166370	chr19	6984188	6985518	+	0.000781201	0.0468989
9	10516884	NM_027925 // Trnau1ap // tRNA selenocysteine 1 associated protein 1 // 4 D3|4 // 71787	Trnau1ap	NM_027925	chr4	131867407	131885453	-	5.73531e-06	0.00188361
31	10486722	NM_013735 // Trp53bp1 // transformation related protein 53 binding protein 1 // 2 E5|2	Trp53bp1	NM_013735	chr2	121018999	121097077	-	4.47742e-05	0.00812533
8	10474064	NM_001025246 // Trp53i11 // transformation related protein 53 inducible protein 11 // 2	Trp53i11	NM_001025246	chr2	93027741	93041914	+	2.2863e-06	0.000984709
82	10527340	NM_001081362 // Trrap // transformation/transcription domain-associated protein // 5 G2	Trrap	NM_001081362	chr5	145529017	145619827	+	0.000163349	0.0184084
22	10354031	NM_207228 // Tsga10 // testis specific 10 // 1 B|1 // 211484 /// ENSMUST00000041815 //	Tsga10	NM_207228	chr1	37811619	37922143	-	2.62253e-05	0.00533697
3	10592938	NM_138951 // Ttc36 // tetratricopeptide repeat domain 36 // 9 A5.2|9 // 192653 /// ENSM	Ttc36	NM_138951	chr9	44607483	44611040	-	0.00030467	0.0272893
7	10465812	NM_027412 // Ttc9c // tetratricopeptide repeat domain 9C // 19 A|19 // 70387 /// ENSMUS	Ttc9c	NM_027412	chr19	8883565	8893784	-	1.3515e-05	0.00349739
314	10483871	NM_028004 // Ttn // titin // 2 D|2 44.0 cM // 22138 /// ENSMUST00000111865 // Ttn // ti	Ttn	NM_028004	chr2	76542041	76820604	-	0.000105015	0.0141104
10	10461354	NM_197993 // Tut1 // terminal uridylyl transferase 1, U6 snRNA-specific // 19 A|19 // 7	Tut1	NM_197993	chr19	9028328	9040700	+	0.000186743	0.0195716
17	10466317	NR_024093 // U05342 // sequence U05342 // 19 A|19 // 664779 /// U05342 // Zfp91 // zinc	U05342	NR_024093	chr19	12838018	12870612	-	5.35414e-06	0.00188361
31	10499716	NM_028475 // Ubap2l // ubiquitin associated protein 2-like // 3 F2|3 // 74383 /// ENSMU	Ubap2l	NM_028475	chr3	89804060	89856397	-	0.000243919	0.0238915
24	10469083	ENSMUST00000060092 // Upf2 // UPF2 regulator of nonsense transcripts homolog (yeast) //	Upf2	ENSMUST00000060092	chr2	5872515	5977743	+	0.000428255	0.0326783
24	10523206	NM_019490 // Uso1 // USO1 homolog, vesicle docking protein (yeast) // 5|5 E3 // 56041 /	Uso1	NM_019490	chr5	92566964	92631821	+	8.42488e-08	9.81077e-05
68	10506500	NM_183225 // Usp24 // ubiquitin specific peptidase 24 // 4 C7|4 // 329908 /// ENSMUST00	Usp24	NM_183225	chr4	105989077	106111441	+	0.00021918	0.0220877
82	10374621	NM_001190401 // Usp34 // ubiquitin specific peptidase 34 // 11 A3.2|11 12.0 cM // 17847	Usp34	NM_001190401	chr11	23206984	23389178	+	1.02248e-10	1.07161e-06
30	10437594	NM_001003918 // Usp7 // ubiquitin specific peptidase 7 // 16 A1|16 // 252870 /// ENSMUS	Usp7	NM_001003918	chr16	8690873	8757110	-	1.90151e-05	0.00447837
3	10559750	NM_030742 // Vmn1r63 // vomeronasal 1 receptor 63 // 7 A1|7 // 81017 /// AF324866 // Vm	Vmn1r63	NM_030742	chr7	5753947	5757047	-	0.000307092	0.0272893
14	10533644	NM_029929 // Vps33a // vacuolar protein sorting 33A (yeast) // 5 F|5 64.0 cM // 77573 /	Vps33a	NM_029929	chr5	123979111	124023015	-	0.000236019	0.0233359
14	10570771	NM_027338 // Vps36 // vacuolar protein sorting 36 (yeast) // 8|8 A3 // 70160 /// ENSMUS	Vps36	NM_027338	chr8	23303332	23329069	+	0.000112627	0.0144833
30	10403765	NM_172120 // Vps41 // vacuolar protein sorting 41 (yeast) // 13 A2|13 9.0 cM // 218035	Vps41	NM_172120	chr13	18809161	18958672	+	2.88713e-05	0.00570916
28	10374500	NM_139061 // Vps54 // vacuolar protein sorting 54 (yeast) // 11 A3|11 12.1 cM // 245944	Vps54	NM_139061	chr11	21139284	21221139	+	1.02491e-05	0.00294291
13	10598389	ENSMUST00000043045 // Wdr45 // WD repeat domain 45 // X A1.1|X 1.6 cM // 54636 /// NM_1	Wdr45	ENSMUST00000043045	chrX	7299350	7305327	+	1.60764e-06	0.000886785
28	10571007	ENSMUST00000142395 // Whsc1l1 // Wolf-Hirschhorn syndrome candidate 1-like 1 (human) //	Whsc1l1	ENSMUST00000142395	chr8	26712778	26824872	+	3.36752e-05	0.00659688
37	10578071	NM_011721 // Wrn // Werner syndrome homolog (human) // 8 A4|8 20.0 cM // 22427 /// ENSM	Wrn	NM_011721	chr8	34344845	34496352	-	3.14738e-07	0.000295346
11	10372877	NM_001081056 // Xpot // exportin, tRNA (nuclear export receptor for tRNAs) // 10|10 D3	Xpot	NM_001081056	chr10	121026683	121059963	-	0.000108129	0.0141655
7	10461991	NM_009551 // Zfand5 // zinc finger, AN1-type domain 5 // 19 B|19 15.0 cM // 22682 /// E	Zfand5	NM_009551	chr19	21346768	21356779	+	0.000596188	0.0399458
19	10556246	NM_009281 // Zfp143 // zinc finger protein 143 // 7 E3-F1|7 50.5 cM // 20841 /// ENSMUS	Zfp143	NM_009281	chr7	117204731	117238908	+	0.000146451	0.0171495
8	10516520	NM_001081098 // Zfp362 // zinc finger protein 362 // 4 D2.2|4 // 230761 /// ENSMUST0000	Zfp362	NM_001081098	chr4	128450339	128472122	-	3.84441e-05	0.00732569
7	10487433	NM_028141 // Zfp661 // zinc finger protein 661 // 2 F1|2 // 72180 /// ENSMUST0000011036	Zfp661	NM_028141	chr2	127401269	127410405	-	0.000602285	0.0400778
6	10568311	ENSMUST00000054415 // Zfp668 // zinc finger protein 668 // 7 F3|7 // 244219 /// NM_1462	Zfp668	ENSMUST00000054415	chr7	135008684	135020337	-	0.00068331	0.0435345
14	10562670	ENSMUST00000048015 // Zfp715 // zinc finger protein 715 // 7 B4|7 // 69930 /// NM_02726	Zfp715	ENSMUST00000048015	chr7	50551758	50568633	-	3.73764e-07	0.000313378
4	10449935	NM_207245 // Zfp870 // zinc finger protein 870 // 17 B1|17 // 240066 /// BC066107 // Zf	Zfp870	NM_207245	chr17	33016164	33028472	-	8.03596e-07	0.000552508
24	10415576	NM_029498 // Zmym2 // zinc finger, MYM-type 2 // 14 C3|14 // 76007 /// ENSMUST000000225	Zmym2	NM_029498	chr14	57505490	57579186	+	7.31314e-05	0.0111313
